# Supplementary material for: A Diamond/Graphene/Diamond Electrode for Waste Water Treatment
Source: Nanomaterials (Basel). 2023 Nov 29;13(23):3043. doi: 10.3390/nano13233043 (PMC10707964; doi:10.3390/nano13233043)
Supplement: Supplementary file 1 [file nanomaterials-13-03043-s001.zip]

Archive with 1 entries (1 files):
- nanomaterials-2679679-supplementary.pdf
